# Supplementary material for: Dataset on bryophyte species distribution across an elevational gradient on Flores Island
Source: Biodivers Data J. 2025 Nov 19;13:e165664. doi: 10.3897/BDJ.13.e165664 (PMC12658425; doi:10.3897/BDJ.13.e165664)
Supplement: Supplementary material 1 — Compilation of Publications [file bdj-13-e165664-s001.csv]

Year of Publication	Author(s)	Publication	Type of Publication
1844	Watson, H. C.	Watson, H. C. (1844). Notes on the botany of the Azores. The London Journal of Botany, 3: 582-617. https://www.biodiversitylibrary.org/page/771105#page/586/mode/1up	Journal
1866	Drouet, H.	Drouet, H. (1866). Catalogue de la flore des lles Açores précédé de l'itinéraire d'un voyage dans cet Archipel. Mémoires de la Société Académique de l'Aube, 30: 81‑233. https://www.biodiversitylibrary.org/item/42266#page/11/mode/1up	Journal
1870	Mitten, W.	Mitten, W. (1870). Musci, Hepaticae. in: GODMAN, F. (ed.) (1870). Natural history of the Azores on Western Islands, pp.: 286-328. John Van Voorst. London. https://darwin-online.org.uk/converted/pdf/1870_Godman_Azores_CUL-DAR.LIB.224.pdf	Chapter
1897	Cardot, J.	Cardot, J. (1897). The mosses of the Azores. Annual Report of the Missouri Botanical Garden, 8: 51-72. https://bibdigital.rjb.csic.es/en/records/item/1525817-the-mosses-of-the-azores?offset=1	Journal
1897	Trelease, W.	Trelease, W. (1897). Botanical observations on the Azores. Annual Report of the Missouri Botanical Garden, 8: 77-220 + Plate 12 à 66. https://bibdigital.rjb.csic.es/en/records/item/13247-botanical-observations-on-the-azores?offset=5	Journal
1910	Geheeb, A.	Geheeb, A. (1910). Bryologia atlantica - Die Laubmoose der atlantischen Inseln. E. Schweizerbat´sche Verlagsbuchhandlung, Stuttgart. https://bibdigital.rjb.csic.es/medias/03/14/5d/2a/03145d2a-56b4-4cca-97a8-453e35975afa/files/GEH_Bry_Atl.pdf	Book
1937	Silveira, T.	Silveira, T. (1937). Flora briológica. Espécies novas para os Açores. Açoreana, 1: 240-247.	Journal
1938	Allorge, P. & Persson, H.	Allorge, P. & Persson, H. (1938). Contribution à la flore hepaticologique des îles Açores. Annales Bryologici, 11: 6-14. https://islandlab.uac.pt/fotos/publicacoes/publicacoes_ALLORGE38_ContributionALaFloreHepaticologiqueDesIlesAcores_RG6.pdf	Journal
1938	Allorge, P. & Persson, H.	Allorge, P. & Persson, H. (1938). Mousses nouvelles pour les Açores. Le Monde des Plantes, 39 (232): 25-26. https://islandlab.uac.pt/fotos/publicacoes/publicacoes_ALLORGE38_MoussesNouvellesPourLesAcores_RG7.pdf	Journal
1938	Allorge, V. & Allorge, P.	Allorge, V. & Allorge, P. (1938). Sur la répartition et l'écologie des hépatiques epiphylles aux Açores. Boletim da Sociedade Broteriana, 2ª série, 13: 211-236.	Journal
1938	Luisier, A.	Luisier, A. (1938). Hepáticas dos Açores. Brotéria, Série de Ciências Naturais, 7: 187-189	Journal
1938	Theriot, J.	Theriot, J. (1938). Campylopodioidees des Îles Açores recoltées par P. Allorge et H. Persson. Revue Bryologique et Lichénologique, 11: 100-109.	Journal
1939	Persson, H.	Persson, H. (1939). Bryophytes from Madeira. Botaniska Notiser, 566-590.	Journal
1941	Buch, H. & Persson, H.	Buch, H. & Persson, H. (1941). Bryophyten von den Azoren und Madeira. Societas Scientiarum Fennica. Commentationes Biologicae, 8 (7): 1-15. https://islandlab.uac.pt/fotos/publicacoes/publicacoes_BUCH41_BryophytenvondenAzorenundMadeira_RG102.pdf	Journal
1942	Cunha, A. G. & Barros, G.	Cunha, A. G. & Barros, G. (1942). Algumas espécies de Musgos da Terceira novas para os Açores ou para a ilha. Boletim da Sociedade Portuguesa de Ciências Naturais, 13: 156-157. https://islandlab.uac.pt/fotos/publicacoes/publicacoes_CUNHA42_AlgumasespeciesdeMusgosdaTerceiraNovasParaosAcoresouParaaIlhaTerceira_RG168.pdf	Journal
1944	Allorge, V. & Allorge, P.	Allorge, V. & Allorge, P. (1944). Le Telaranea nematodes (Gottsche) Howe dans le domaine ibero-atlantique. Compte Rendu Sommaire des Seances de la Societe de Biogéographie, 182-184: 58-60. https://islandlab.uac.pt/fotos/publicacoes/publicacoes_ALLORGE44_LeTelaraneaNematodesDansLeDomaineIbero_Atlantique_RG14.pdf	Journal
1945	Varde, R. P.	Varde, R. P. (1945). Formes atlantiques de trois mousses des Açores. Revue Bryologique et Lichénologique, 15: 40-45.	Journal
1946	Allorge, P. & Allorge, V.	Allorge, P. & Allorge, V. (1946). Les étages de la végétation muscinale aux îles Açores et leurs elements. Mémoires de la Societé de Biogéographie, 8: 369-386.	Journal
1948	Allorge, V. & Allorge, P.	Allorge, V. & Allorge, P. (1948). Végétation bryologique de l'île de Flores (Açores). Révue Bryologique et Lichénologique, 17: 126-164. https://islandlab.uac.pt/fotos/publicacoes/publicacoes_ALLORGE48_VegetationBryologiqueDeFlores_RG16.pdf	Journal
1950	Allorge, P. & Allorge, V.	Allorge, P. & Allorge, V. (1950). Hépatiques recoltées par P. et V. Allorge aux îles Açores en 1937. Révue Bryologique et Lichénologique, 19: 90-118. https://islandlab.uac.pt/fotos/publicacoes/publicacoes_ALLORGE50_HepatiquesRecolteesParPEtVAllorgeAuxIlesAcoresEn1937_RG4.pdf	Journal
1950	Allorge, V. & Jovet-Ast, S.	Allorge, V. & Jovet-Ast, S. (1950). Aphanolejeunea teotonii nov. sp., hépatique des Açores. Révue Bryologique et Lichénologique, 19: 19-24. https://islandlab.uac.pt/fotos/publicacoes/publicacoes_ALLORGE50_AphanolejeuneaTeotoniiHepatiqueDesAcores_RG17.pdf	Journal
1952	Allorge, P. & Allorge, V.	Allorge, P. & Allorge, V. (1952). Mousses recoltées par P. et V. Allorge aux îles Açores en 1937. Révue Bryologique et Lichénologique, 21: 50-95.	Journal
1956	Allorge, V. & Jovet-Ast, S.	Allorge, V. & Jovet-Ast, S. (1956). Targionia lorbeeriana K.M. dans la Péninsule Ibérique, aux Açores et aux Canaries. Révue Bryologique et Lichénologique, 25: 134-135. https://islandlab.uac.pt/fotos/publicacoes/publicacoes_ALLORGE56_TargioniaLorbeerianaDansLaPeninsuleIberiqueAuxAcoresEtAuxCanaries_RG20.pdf	Journal
1961	Lawton, E.	Lawton, E. (1961). A revision of the Genus Rhabdoweisia. The Bryologist, 64(2/3): 140-156. https://doi.org/10.2307/3240533	Journal
1966	Grolle, R. & Persson, H.	Grolle, R. & Persson, H. (1966). Die Gattung Tylimanthus auf den atlantischen Inseln. Svensk Botanisk Tidskrift, 60 (1): 164-174. https://islandlab.uac.pt/fotos/publicacoes/publicacoes_GROLLE66_DieGattungTylimanthusaufdenAtlantischenInseln_RG314.pdf	Journal
1970	Bischler, H.	Bischler, H. (1970). Les espéces du genre Calypogeia sur le continent africain et les îles africaines. Revue Bryologique et Lichénologique, 37: 63-134.	Journal
1973	Sjögren, E.	Sjögren, E. (1973). Recent changes in the vascular flora and vegetation of the Azores Islands. Memórias da Sociedade Broteriana, 22: 1-451. https://www.cabidigitallibrary.org/doi/full/10.5555/19730610199	Journal
1975	Lüpnitz, D. von	Lüpnitz, D. von (1975). Geobotanische Studien zur natürlichen Vegetation der Azoren unter Berücksichtigung der Corologie innerhalb Makaronesiens. Beiträge Biological Pflanzen, 51: 149-319.	Journal
1976	Bischler, H.	Bischler, H. (1976). Exormotheca pustulosa Mitten. Distribution, écologie, caryotype, spores, parois sporales, germination. Revue Bryologique et Lichénologique, 42(3): 769-783.	Journal
1976	Maschke, J.	Maschke, J. (1976). Taxonomische Revision der Laubmoosgattung Myurium (Pterobryaceae). Bryophytorum Bibliotheca, 6: 1-219.	Journal
1981	Crundwell, A. C.	Crundwell, A. C. (1981). Reproduction in Myurium hochstetteri. Journal of Bryology, 11(4): 715-717. ISBN/ISSN: 0373-6687	Journal
1982	Bruggeman-Nannenga, M. A.	Bruggeman-Nannenga, M. A. (1982). The section Pachylomidium (genus Fissidens). III. The F. crassipes-subcomplex (F. bryoides-complex), F. sublineaefolius (Pot. Varde) Brugg.- Nann. and F. fluitans (Pot. Varde) Brugg.- Nann. Proceedings of the Koninklijke Nederlandse Akademie van Wetenschappen, Series C, 85 (1): 59-104. ISSN/ISBN: 0023-3374	Proceedings
1982	Eggers, J.	Eggers, J. (1982). Artenliste der Moose Makaronesiens. Cryptogamie, Bryologie et Lichénologie, 3: 283-335. https://islandlab.uac.pt/fotos/publicacoes/publicacoes_EGGERS82_ArtenlistederMooseMakaronesiens_RG223.pdf	Journal
1982	Grolle, R. & Schumacker, R.	Grolle, R. & Schumacker, R. (1982). Zur synonymik und vebreitung von Plagiochila spinulosa (Dicks) Dum. und P. killarniensis Pears. Journal of Bryology, 12: 215-225. https://doi.org/10.1179/jbr.1982.12.2.215	Journal
1982	Long, D. G. & Hill, M. O.	Long, D. G. & Hill, M. O. (1982). Tortula solmsii (Schimp.) Limpr. in Devon and Cornwall, newly recorded in the British Isles. Journal of Bryology, 12: 159-169. https://hdl.handle.net/20.500.12594/7210	Journal
1982	Sérgio, C. & Herbrard, J. P.	Sérgio, C. & Herbrard, J. P. (1982). Orthothecium duriaei (Mont.) Besch., étude systématique, écologique et phytogéographique. Collectanea Botanica, 13 (1): 247-255.	Journal
1985	Bruggeman-Nannenga, M. A.	Bruggeman-Nannenga, M. A. (1985). The section Pachylomidium (genus Fissidens). IV. Further species from Europe, the Mediterranean and the Atlantic African islands. Proceedings of the Koninklijke Nederlandse Akademie van Wetenschappen, Series C, 88 (2): 183-207.	Proceedings
1985	Casas, C., Brugués, M., Cros, R. M. & Sérgio, C.	Casas, C., Brugués, M., Cros, R. M. & Sérgio, C. (1985). Cartografia de Briòfitos. Península Ibèrica i les Illes Baleares, Canàrias, Açores i Madeira. I. Institut d'estudis Catalans. Barcelona	Book
1985	Giese, M. & Frahm, J.-P.	Giese, M. & Frahm, J.-P. (1985). A revision of Microcampylopus (C.Müll.) Fleisch. Lindbergia, 11: 114-124. https://islandlab.uac.pt/fotos/publicacoes/publicacoes_GIESE85_ARevisionofMicrocampylopus_RG274.pdf	Journal
1985	Sérgio, C.	Sérgio, C. (1985). Notulae Bryoflorae Macaronesicae. I. 1- Considerações sobre a presença de Frullania muscicola Steph. e Frullania ericoides (Nees) Mont. nos Açores e Madeira. Portugaliae Acta Biologica, Série B, 14: 161-168	Journal
1987	Sérgio, C.	Sérgio, C. (1987). Contribuição para o estudo taxonómico e fitogeográfico de Anthoceros caucasicus Steph. na Península Ibérica e Macaronésia. Actas del VI Simpósio Nacional de Botánica Criptogámica (1987), pp. 605-614	Proceedings
1989	Arts, T.	Arts, T. (1989). Rhamphidium purpuratum Mitt.: its vegetative propagation and distribution. Lindbergia, 15: 106-108. https://islandlab.uac.pt/fotos/publicacoes/publicacoes_ARTS89_RhamphidiumpurpuratumitsVegetativePropagationandDistribution_RG35.pdf	Journal
1989	Casas, C., Brugués, M., Cros, R. M. & Sérgio, C.	Casas, C., Brugués, M., Cros, R. M. & Sérgio, C. (1989). Cartografia de Briòfitos. Península Ibèrica i les Illes Baleares, Canàrias, Açores i Madeira. II. Institut d'estudis Catalans. Barcelona.	Book
1990	Bouman, A. C. & Dirkse, G. M.	Bouman, A. C. & Dirkse, G. M. (1990). The genus Radula in Macaronesia. Lindbergia, 16: 119-127.	Journal
1992	Casas, C., Brugués, M., Cros, R. M. & Sérgio, C.	Casas, C., Brugués, M., Cros, R. M. & Sérgio, C. (1992). Cartografia de Briòfitos. Península Ibèrica i les Illes Baleares, Canàrias, Açores i Madeira. III. Institut d'estudis Catalans. Barcelona	Book
1993	Bischler-Causse H.	Bischler-Causse, H. (1993). Marchantia L. The European and African taxa. Bryophytorum Bibliotheca, 45: 1-129. https://islandlab.uac.pt/fotos/publicacoes/publicacoes_BISCHLER-CAUSSE93_MarchantiaEuropeanAfricanTaxaParteII_16-66_RG3608.pdf	Journal
1995	ECCB	ECCB. (1995). Red data book of European bryophytes. European Committee for the Conservation of Bryophytes. Trondheim. ISBN: 82-993645-0-7	Book
1995	Fontinha, S. & Sérgio, C.	Fontinha, S. & Sérgio, C. (1995). 11. Eucladium verticillatum (Brid.) B. S. G. novo musgo para brioflora da ilha Terceira (Açores). In: Notulae Bryoflorae Macaronesicae III. Revista de Biologia (Lisboa) "1994", 15: 189.	Journal
1995	Sjögren, E.	Sjögren, E. (1995). Bryosociological investigations on the islands of Faial, Pico, S. Jorge, Flores. LIFE Project Report: "Inventário e Cartografia da Vegetação e Flora Natural dos Açores” (LIFE B4 – 3200/94/764). Horta/Uppsala in July/November 1995, Universidade dos Açores.	Report
1996	Casas, C., Brugués, M., Cros, R. M. & Sérgio, C.	Casas, C., Brugués, M., Cros, R. M. & Sérgio, C. (1996). Cartografia de Briòfitos. Península Ibèrica i les Illes Baleares, Canàrias, Açores i Madeira. IV. Institut d'estudis Catalans. Barcelona	Book
1996	Dias, E.	Dias, E. (1996). Vegetação natural dos Açores. Ecologia e sintaxonomia das florestas naturais. Ph.D. thesis. Departamento de Ciências Agrárias. Universidade dos Açores. Angra do Heroísmo.	Thesis
1997	Edwards, S. R.	Edwards, S. R. (1997). Key to the Fissidens species from the Azores [last edited 2 August 2002]. Manchester, 2002. Expert's document, 6 pp.	Expert's document
1997	Gauthier, R. & Brugués, M.	Gauthier, R. & Brugués, M. (1997). Note sur la présence de Sphagnum affine Ren., & Card., Sphagnum centrale C. Jens. et Sphagnum papillosum Lindb. aux Açores. Cryptogamie, Bryol. Lichénol., 18(2): 121-125.	Journal
1997	He, S.	He, S. (1997). A Revision of Homalia (Musci: Neckeraceae). Journal of the Hattori Botanical Laboratory, 81: 1-52.	Journal
1997	Sjögren, E.	Sjögren, E. (1997). Report on investigations of the bryoflora and bryovegetation in 1997 on the Azorean island of Terceira. LIFE Project Report: "Estudo e Conservação do Património Natural dos Açores” (LIFE 2B4 – 3200/96 540). Uppsala, November, 1997. Universidade dos Açores.	Report
1999	Schumacker, R. & Váňa, J.	Schumacker, R. & Váňa, J. (1999). Two new liverworts for Europe in Macaronesia: Odontoschisma prostratum (Sw.) Trevis. on the Azores and Jungermannia callithrix Lindenb. & Gottsche on the Azores and Madeira. Tropical Bryology, 17:115-127. https://doi.org/10.11646/bde.17.1.14	Journal
2000	Swedish Museum of Natural History	Swedish Museum of Natural History (2000). Herbarium Catalogue (S). https://herbarium.nrm.se/specimens/B41195	Herbaria
2000	Swedish Museum of Natural History	Swedish Museum of Natural History (2000). Herbarium Catalogue (S). https://herbarium.nrm.se/specimens/B41197	Herbaria
2000	Swedish Museum of Natural History	Swedish Museum of Natural History (2000, November 11). Amblystegium serpens (Hedw.) Schimp. B44097. Herbarium Catalogue (S). https://herbarium.nrm.se/specimens/B44097	Herbaria
2001	Hedenäs, L.	Hedenäs, L. (2001). Observations on the calyptra in Tetrastichium fontanum (Mitt.) Cardot and T. virens (Cardot) S.P. Churchill. Journal of Bryology 23(3): 261-262.	Journal
2001	Sjögren, E.	Sjögren, E. (2001). Distribution of Azorean bryophytes up to 1999, their island distribution and information on their presence elsewhere, including Madeira and the Canary Islands. Boletim do Museu Municipal do Funchal, Sup. Nº 7: 1-89.	Journal
2002	Sim-Sim, M., Fontinha, S., Figueiredo, A. C., Sérgio, C. & Carvalho, S.	Sim-Sim, M., Fontinha, S., Figueiredo, A. C., Sérgio, C. & Carvalho, S. (2002). New data on Jubula hutchinsiae in Macaronesia, with special reference to Madeira Island. Nova Hedwigia, 75(3-4), 469-476. https://doi.org/10.1127/0029-5035/2002/0075-0469	Journal
2003	Blockeel, T.L., Bednarek-Ochyra, H., Czernyadjeva, I.V., Draper, I., Fudali, E., Kučera, J., Long, D.G., Ros, R.M., Ochyra, R., Smith, V.R., Solliman, P., Sotiaux, A., Thingsgaard, K. & Zmrhalová, M.	Blockeel, T.L., Bednarek-Ochyra, H., Czernyadjeva, I.V., Draper, I., Fudali, E., Kučera, J., Long, D.G., Ros, R.M., Ochyra, R., Smith, V.R., Solliman, P., Sotiaux, A., Thingsgaard, K. & Zmrhalová, M. (2003). New national and regional bryophyte records, 8. Journal of Bryology, 25(3): 217-221. https://doi.org/10.1179/037366803235001715	Journal
2003	Schumacker, R.	Schumacker, R. (2003). New national and regional bryophyte records, 8; 2. Cephalozialla dentata (Raddi) Steph. Journal of Bryology, 25: 217-221. https://doi.org/10.1179/037366803235001715	Journal
2004	Sjögren, E.	Sjögren, E. (2004). List of species in Herbario UPSV collected in the Azores Islands - Part 1. Mostly epiphyllous records. Uppsala, April 2004. Expert's document, 10 pp.	Expert's document
2005	Frahm, J.-P.	Frahm, J.-P. (2005). An evaluation of the bryophyte flora of the Azores. Tropical Bryology, 26: 57-66. https://doi.org/10.11646/bde.26.1.12	Journal
2005	Frahm, J.-P.	Frahm, J.-P. (2005). New or interesting records of bryophytes from the Azores. Tropical Bryology, 26: 45-48. https://doi.org/10.11646/BDE.26.1.10	Journal
2005	Sjögren, E.	Sjögren, E. (2005). List of species in Herbario UPSV collected in the Azores Islands - Part 2. Other substrates. Uppsala, 8 de April 2005. Expert's document, 38 pp.	Expert's document
2005	Sjögren, E.	Sjögren, E. (2005). List of species in Herbario UPSV collected in the Azores Islands - Part 3. Additional species. Uppsala, 6 November 2005. Expert's document, 7 pp.	Expert's document
2006	Sjögren, E.	Sjögren, E. (2006). Bryophytes (Musci) unexpectedly rare or absent in the Azores. Arquipélago, 23A: 1-17. https://www.researchgate.net/publication/232907393	Journal
2006	Swedish Museum of Natural History	Swedish Museum of Natural History (2006). Herbarium Catalogue (S). https://herbarium.nrm.se/	Herbaria
2007	New York Botanical Garden	NYBG (2007). The New York Botanical Garden. https://www.nybg.org/	Herbaria
2008	Burghardt, M. & Gradstein, R.	Burghardt, M. & Gradstein, R. (2008). Chapter Eighteen: A Revision of Tylimanthus (Acrobolbaceae, Marchantiophyta) in Tropical America, Africa, and Macaronesia. Fieldiana Botany, 2008(47), 199-210. https://doi.org/10.3158/0015-0746-47.1.199	Journal
2009	Sim-Sim, M., Luís, L. & Stech, M.	Sim-Sim, M., Luís, L. & Stech, M. (2009). 14.Hygroamblystegium fluviatile (Hedw.) Loeske. in: Blockeel, T. L. Bednarek-Ochyra, H., Ochyra, R., Cykowska, B., Esquivel, M. G., Lebouvier, M., Luís, L., Martins, S., Müller, F., Németh, Cs., Papp, B., Plášek, V., Pócs, T., Sabovljević, M., Sérgio, C., Sim-Sim, M., Stech, M., Váňa, J. & Yayintaş, O. T. (2009). New national and regional bryophyte record…	Journal
2009	Sim-Sim, M., Stech, M. & Esquível, M. G.	Sim-Sim, M., Stech, M. & Esquível, M. G. (2009). 24. Southbya tophacea (Spruce) Spruce. in: Blockeel, T. L. Bednarek-Ochyra, H., Ochyra, R., Cykowska, B., Esquivel, M. G., Lebouvier, M., Luís, L., Martins, S., Müller, F., Németh, Cs., Papp, B., Plášek, V., Pócs, T., Sabovljević, M., Sérgio, C., Sim-Sim, M., Stech, M., Váňa, J. & Yayintaş, O. T. (2009). New national and regional bryophyte records,…	Journal
2009	Stech, M., Sim-Sim, M., Martins, S. & Sérgio, C.	Stech, M., Sim-Sim, M., Martins, S. & Sérgio, C. (2009). 20. Plagiomnium undulatum var. madeirense T.J.Kop. & Sérgio. Journal of Bryology, 31: 132–139. Available from: https://www.researchgate.net/publication/281617637	Journal
2009	Stech, M., Sim-Sim, M., Martins, S. & Sérgio, C.	Stech, M., Sim-Sim, M., Martins, S. & Sérgio, C. (2009). Plagiomnium undulatum var. madeirense. in: Blockeel, T. L. Bednarek-Ochyra, H., Ochyra, R., Cykowska, B., Esquivel, M. G., Lebouvier, M., Luís, L., Martins, S., Müller, F., Németh, Cs., Papp, B., Plášek, V., Pócs, T., Sabovljević, M., Sérgio, C., Sim-Sim, M., Stech, M., Váňa, J. & Yayintaş, O. T. (2009). New national and regional bryophyte …	Journal
2011	Sérgio, C., Stow, S. & Garcia, C.	Sérgio, C., Stow, S. & Garcia, C. (2011). New distribution data on Plagiomnium undulatum var. madeirense T.J.Kop & Sérgio. Journal of Bryology, 33(4): 324-325. https://doi.org/10.1179/1743282011Y.0000000024	Journal
2015	Briscoe, L., Engel, J.J., Söderström, L., Hagborg, A. & von Konrat, M.	Briscoe, L., Engel, J.J., Söderström, L., Hagborg, A. & von Konrat, M. (2015). Notes on Early Land Plants Today. 66. Nomenclatural notes on Acrobolbaceae. Phytotaxa, 202(1): 58-62. https://doi.org/10.11646/phytotaxa.202.1.8	Journal
2015	Vanderpoorten, A., Patiño, J., Dirkse, G., Blockell, T. & Hedenäs, L.	Vanderpoorten, A., Patiño, J., Dirkse, G., Blockell, T. & Hedenäs, L. (2015) Early divergence of an Azorean endemic species in the moss genus Rhynchostegiella (Brachytheciaceae). Phytotaxa, 210, 60-69. https://doi.org/10.11646/phytotaxa.210.1.6	Journal
2016	Ríos Poveda, D.	Ríos Poveda, D. (2016). Revisión taxonómica del género Hypnum Hedw. (Bryophyta, Hypnaceae) en la península ibérica, Islas Baleares y Macaronesia. [Dissertation]. Facultad de Biología, Universidad de Murcia, Murcia, Spain.	Thesis
2017	GBIF	GBIF (2017). Gbifid: 436770464. The cryptogamy collection (PC) at the Herbarium of the Muséum national d'Histoire Naturelle (MNHN - Paris).	GBIF
2020	Hodgetts, N. G. & Vanderpoorten, A.	Hodgetts, N. G. & Vanderpoorten, A. (2018). Isothecium myosuroides var. brachythecioides (Dixon) Braithw. reinstated as a species, I. interludens Stirt. Journal of Bryology, 40(4): 316-323. https://doi.org/10.1080/03736687.2018.1514176	Journal
2023	Ellis, L. T., Alegro, A., Alvarez, D. J., Aponte Rojas, A. M. et al.	Ellis, L. T., Alegro, A., Alvarez, D. J., Aponte Rojas, A. M., Ashouri, A., Atwood, J. J., Bednarek-Ochyra, H., Bîrsan, C.-C., Burghardt, M., Dhyani, A., Erzberger, P., Espinoza-Prieto, B., Fedosov, V. E., Gradstein, S. R., He, X.-L., Hodgetts, N. G., Hugonnot, V., Kürschner, H., Lee, G. E., Mahdigholi, K., Manju, C. N., Mir-Rosselló, P. M., Mufeed, B., Norhazrina, N., O’Leary, S. V., Rajesh, K. …	Journal
2023	Sérgio, C.	Sérgio, C. (2023). Notes on some newly recorded bryophytes in human or anthropogenic habitats from Azores. Arquipelago. Life and Marine Sciences, 38: 51–54. https://revistas.rcaap.pt/arquipelago/article/view/33916	Journal
